# Supplementary material for: Bacterial TIR-based immune systems sense phage capsids to initiate defense
Source: Nat Microbiol. 2025 Oct 24;10(11):2892–902. doi: 10.1038/s41564-025-02150-0 (PMC12578639; doi:10.1038/s41564-025-02150-0)
Supplement: Supplementary file 5 — Bacterial strains, phages, plasmids and oligonucleotide primers used in this study. [file 41564_2025_2150_MOESM5_ESM.xlsx]

## Sheet: Bacterial strains
Species	Strain	Genotype	Origin
S. aureus	RN4220	Wild type	Kreiswerth et al., Nature (1983)
S. aureus	RN4220	::ΦNM1	Goldberg et al., Nature (2014)
S. aureus	RN4220	::ΦNM1	Cre-loxP Recombineering (see methods)
		∆dnaC
S. aureus	RN4220	::ΦNM1	Cre-loxP Recombineering (see methods)
		∆rinA
S. aureus	RN4220	::ΦNM1	Cre-loxP Recombineering (see methods)
		∆terS
S. aureus	RN4220	::ΦNM1	Cre-loxP Recombineering (see methods)
		∆terL
S. aureus	RN4220	::ΦNM1	Cre-loxP Recombineering (see methods)
		∆gp39 (portal)
S. aureus	RN4220	::ΦNM1	Cre-loxP Recombineering (see methods)
		∆gp40
S. aureus	RN4220	::ΦNM1	Cre-loxP Recombineering (see methods)
		∆gp41
S. aureus	RN4220	::ΦNM1	Cre-loxP Recombineering (see methods)
		∆gp42
S. aureus	RN4220	::ΦNM1	Cre-loxP Recombineering (see methods)
		∆gp43 (Major Head protein)
S. aureus	RN4220	::Φ80α	Cre-loxP Recombineering (see methods)
		∆gp47 (Major Head protein)
S. aureus	RN4220	::Sau-Thoeris-ermR	Chromosomal integration (see methods)
S. aureus	RN4220	::Sau-ThsB1-B2-ermR	Chromosomal integration (see methods)

## Sheet: Phages
Phage	Host	Genotype	Origin
Φ80α-vir	S. aureus	Wild type	Banh and Roberts et al., Nature (2023)
Φ80α-virGFP	S. aureus	Wild type	Banh and Roberts et al., Nature (2023)
Φ80α-vir(gp47V273A)	S. aureus	Major head (gp47) V273>A	This study; isolated from screen for Sau-Thoeris escapers
		(T818>C)
Φ80α-vir(gp47W84K)	S. aureus	Major head (gp47) W84>K	This study; engineered by recombination using pCR186 and selected for using pCR187
		(TGG249-251>AAA)
ΦJ1	S. aureus	Wild type	Banh and Roberts et al., Nature (2023)
ΦJ2	S. aureus	Wild type	Banh and Roberts et al., Nature (2023)
ΦJ4	S. aureus	Wild type	Banh and Roberts et al., Nature (2023)
ΦNM1γ6	S. aureus	Wild type	Goldberg et al., Nature (2014)
ΦNM4γ4	S. aureus	Wild type	Heler et al., Nature (2015)
Φ12γ3	S. aureus	Wild type	Modell et al., Nature (2017)

## Sheet: Plasmids
Plasmid	Description	Source	Construction Notes
pPM300	Recombineering genes from phage	Banh et al., 2023
	11 under the control of an IPTG-inducible promoter and cre-recombinase under the control of an aTc-inducible promoter
pDVB223	Thoeris operon from S. aureus 08BA02176, IPTG-inducible pE194-based vector for recombinant protein expression	This study	Gibson assembly: oDVB796+oDVB797 (S. aureus 08BA02176 template)
			oDVB_ + oDVB_
			(pE194 template)
pCF8	ThsA+ThsB1, IPTG-inducible pE194-based vector for recombinant protein expression	This study	Gibson assembly:
			oCF.36+oCF.37
			(pDVB223 template)
pCF9	ThsA+ThsB2, IPTG-inducible pE194-based vector for recombinant protein expression	This study	Gibson assembly:
			oCF.38+oCF.39
			(pDVB223 template)
pCF10	ThsA, IPTG-inducible pE194-based vector for recombinant protein expression	This study	Gibson assembly:
			oCF.40+oCF.41
			(pDVB223 template)
pCF11	ThsB1+ThsB2 IPTG-inducible pE194-based vector for recombinant protein expression	This study	Gibson assembly:
			oCF.42+oCF.43
			(pDVB223 template)
pCF34	His6-ThsA+ThsB1+ThsB2, IPTG-inducible pE194-based vector for recombinant protein expression and purification of ThsA	This study	Gibson assembly:
			oCF.70+oCF.91
			oCF.86+oCF.90
			(pDVB223 template)
pCF35	ThsA+His6-ThsB1+ThsB2, IPTG-inducible pE194-based vector for recombinant protein expression and purification of ThsB1	This study	Gibson assembly:
			oCF.72+oCF.91
			oCF.73+oCF.90
			(pDVB223 template)
pCF41	gp43 (major head) from ΦNM1γ6 with escape mutation (V273A), IPTG-inducible pC194-based vector for recombinant protein expression	This study	Gibson assembly:
			oCF.84+oCF.85
			(pCR176 template)
pCF45	N315 hypothetical protein from Φ12γ3, IPTG-inducible pC194-based vector for recombinant protein expression	This study	Gibson assembly: oCF.98+oCF.99 (Φ12γ3 template)
			oCF.97+oCF100
			(pC194 template)
pCF46	His6-N315 hypothetical protein from Φ12γ3, IPTG-inducible pC194-based vector for recombinant protein expression	This study	Gibson assembly: oCF.86+oCF.101
			(pCF.45 template)
pCF47	ThsB1(F242A)+ThsB2 IPTG-inducible pE194-based vector for recombinant protein expression	This study	Gibson Assembly:
			oCF.102+oCF.103
			(pCF.11 template)
pCF48	ThsB1(E318Q)+ThsB2 IPTG-inducible pE194-based vector for recombinant protein expression	This study	Gibson Assembly:
			oCF.104+oCF.105
			(pCF.11 template)
pCF49	ThsB1+ThsB2(F6A) IPTG-inducible pE194-based vector for recombinant protein expression	This study	Gibson Assembly:
			oCF.106+oCF.107
			(pCF.11 template)
pCF50	ThsB1+ThsB2(E81Q) IPTG-inducible pE194-based vector for recombinant protein expression	This study	Gibson Assembly:
			oCF.108+oCF.109
			(pCF.11 template)
pCF51	ThsA+ThsB1+ThsB2-His6, IPTG-inducible pE194-based vector for recombinant protein expression and purification of ThsB2	This study	Gibson Assembly:
			oCF.110+oCF.111
			(pDVB223 template)
pCF52	His6-ThsB1+ThsB2-3xFlag, IPTG-inducible pE194-based vector for recombinant protein expression and purification of ThsB1 and ThsB2	This study	Gibson Assembly:
			oCF.112 + oCF.114
			oCF.72 + oCF.113
			oCF.86 + oCF.115
			(pCF.11 template)
pCF53	3xFlag-ThsB1+ThsB2-His6, IPTG-inducible pE194-based vector for recombinant protein expression and purification of ThsB1 and ThsB2	This study	oCF.112 + oCF.117
			oCF.78 + oCF.113
			oCF.87 + oCF.116
			(pCF.11 template)
pCF55	ThsA+ThsB1(F242A)+ThsB2 IPTG-inducible pE194-based vector for recombinant protein expression	This study	Gibson Assembly:
			oCF.102+oCF.103
			(pDVB223 template)
pCF56	ThsA+ThsB1(E318Q)+ThsB2 IPTG-inducible pE194-based vector for recombinant protein expression	This study	Gibson Assembly:
			oCF.104+oCF.105
			(pDVB223 template)
pCF57	ThsA+ThsB1+ThsB2(F6A) IPTG-inducible pE194-based vector for recombinant protein expression	This study	Gibson Assembly:
			oCF.106+oCF.107
			(pDVB223 template)
pCF58	ThsA+ThsB1+ThsB2(E81Q) IPTG-inducible pE194-based vector for recombinant protein expression	This study	Gibson Assembly:
			oCF.108+oCF.109
			(pDVB223 template)
pCF60	ThsB1+ThsB2 IPTG-inducible pE194-based vector for recombinant protein expression	This study	Gibson assembly:
			oCF.110+oCF.111
			(pCF.11 template)
pCF64	Gp43(W84K) (Major Head) of ΦNM1γ6, IPTG-inducible pC194-based vector for recombinant protein expression	This study	Gibson assembly:
			oCF.126+oCF.127 (pCR176 template)
pCF69	His-ThsB1 IPTG-inducible pE194-based vector for recombinant protein expression	This study	Gibson Assembly:
			oCF.36+oCF.37
			(pCF.52 template)
pCF70	ThsB2-His IPTG-inducible pE194-based vector for recombinant protein expression	This study	Gibson Assembly:
			oCF.136+oCF.137
			(pCF.53 template)
pCF80	ThsA+His6-ThsB1+ThsB2-3xFLAG, IPTG-inducible pE194-based vector for recombinant protein expression	This study	Gibson Assembly
			oCF.114+oCF.115
			(template pCF.35)
pCF81	ThsA+3xFLAG-ThsB1+ThsB2-His6, IPTG-inducible pE194-based vector for recombinant protein expression	This study	Gibson Assembly
			oCF.78+oCF.160
			(template pCF.51)
pCR173	terS-Gp43 (full packaging and structure operon) of ΦNM1γ6, IPTG-inducible pC194-based vector for recombinant protein expression	This study	Gibson Assembly:
			oCR499+oCR500
			(ΦNM1γ6 template)
			oCR497+oCR498
			(pC194 template)
pCR174	Portal-Gp43 of ΦNM1γ6, IPTG-inducible pC194-based vector for recombinant protein expression	This study	Gibson Assembly:
			oCR501+oCR500
			(ΦNM1γ6 template)
			oCR497+oCR498
			(pC194 template)
pCR175	Gp40-Gp43 of ΦNM1γ6, IPTG-inducible pC194-based vector for recombinant protein expression	This study	Gibson Assembly:
			oCR502+oCR500
			(ΦNM1γ6 template)
			oCR497+oCR498
			(pC194 template)
pCR176	Gp43 (Major Head) of ΦNM1γ6, IPTG-inducible pC194-based vector for recombinant protein expression	This study	Gibson Assembly:
			oCR503+oCR500
			(ΦNM1γ6 template)
			oCR497+oCR498
			(pC194 template)
pCR177	terL (large terminase subunit) of ΦNM1γ6, IPTG-inducible pC194-based vector for recombinant protein expression	This study	Gibson Assembly:
			oCR504+oCR505
			(ΦNM1γ6 template)
			oCR497+oCR498
			(pC194 template)
pCR178	terS-terL of ΦNM1γ6, IPTG-inducible pC194-based vector for recombinant protein expression	This study	Gibson Assembly:
			oCR499+oCR505
			(ΦNM1γ6 template)
			oCR497+oCR498
			(pC194 template)
pCR179	Major Head of ΦJ1/2, IPTG-inducible pC194-based vector for recombinant protein expression	This study	Gibson Assembly:
			oCR497+oCR498
			(pCR176 template)
			oCR515+oCR516
			(ΦJ1/2 template)
pCR180	Major Head of ΦJ4, IPTG-inducible pC194-based vector for recombinant protein expression	This study	Gibson Assembly:
			oCR497+oCR498
			(pCR176 template)
			oCR517+oCR518
			(ΦJ4 template)
pCR181	Major Head of Φ80α, IPTG-inducible pC194-based vector for recombinant protein expression	This study	Gibson Assembly:
			oCR497+oCR498
			(pCR176 template)
			oCR519+oCR520
			(Φ80α template)
pCR184	Major Head of Φ80α with V273A, IPTG-inducible pC194-based vector for recombinant protein expression		Gibson assembly:
			oCF.84+oCF.85
			(pCR181 template)
pCR185	Major Head of Φ80α with W84K, IPTG-inducible pC194-based vector for recombinant protein expression		Gibson assembly:
			oCF.126+oCF.127 (pCR181 template)
pCR182	Major Head of ΦNM4, IPTG-inducible pC194-based vector for recombinant protein expression	This study	Gibson Assembly:
			oCR497+oCR498
			(pCR176 template)
			oCR521+oCR522
			(ΦNM4 template)
pCR183	Major Head of Φ12, IPTG-inducible pC194-based vector for recombinant protein expression	This study	Gibson Assembly:
			oCR497+oCR498
			(pCR176 template)
			oCR523+oCR524
			(Φ12 template)
pCR186	Recombination plasmid harboring mhpW84K gene with 500-nt upstream and downstream homology arms corresponding to F80a gp46 and gp48, respectively	This study	Gibson Assembly:
			oCR589+oCR590
			(pCR176 template)
			oCR591+oCR592
			(Φ80α gDNA template)
			oCR593+oCR594
			(pCF64 template)
			oCR595+oCR596
			(Φ80α gDNA template)
pCR187	S. aureus M06/0171 type II-A CRISPR-Cas system with programmed spacer targeting wild-type F80a-vir but not F80a-vir::mhpW84K (mutation changes PAM)	This study	Ligation of BsaI-digested pDVB47 (Banh et al., 2023) and annealed oCR597/oCR598
pCR208	Thoeris operon from S. equinus, IPTG-inducible pE194-based vector for recombinant protein expression	This study	Gibson assembly:
			S. equinus Thoeris operon gBlocks synthesized by Azenta (4 fragments) and
			oCR618/oCR619
			(pDVB223 template)
pCR208 ΔthsB3	Thoeris operon from S. equinus without thsB3, IPTG-inducible pE194-based vector for recombinant protein expression	This study	Gibson assembly:
			S. equinus Thoeris operon gBlocks synthesized by Azenta (3 fragments) and
			oCR618/oCR619
			(pDVB223 template)
pCR208 ΔthsB3 ΔthsB2	Thoeris operon from S. equinus without thsB3 and thsB2, IPTG-inducible pE194-based vector for recombinant protein expression	This study	Gibson assembly:
			S. equinus Thoeris operon gBlocks synthesized by Azenta (2 fragment) and
			oCR618/oCR619
			(pDVB223 template)
pCR208 ΔthsB3 ΔthsB1	Thoeris operon from S. equinus without thsB3 and thsB1, IPTG-inducible pE194-based vector for recombinant protein expression	This study	Gibson assembly:
			S. equinus Thoeris operon gBlocks synthesized by Azenta (2 fragments) and
			oCR618/oCR619
			(pDVB223 template)
pCR208 ΔthsB3 ΔthsB2 ΔthsB1	Thoeris operon from S. equinus without thsB3, thsB1, and thsB2, IPTG-inducible pE194-based vector for recombinant protein expression	This study	Gibson assembly:
			S. equinus Thoeris operon gBlocks synthesized by Azenta (1 fragment) and
			oCR618/oCR619
			(pDVB223 template)
pCR208 ΔthsB3 ThsB1-His6	Thoeris operon from S. equinus without thsB3 and a ThsB1-His6, IPTG-inducible pE194-based vector for recombinant protein expression	This study	Gibson Assembly:
			oCR649, oCR650
			(pCR208 $\Delta$ \textit{thsB3} template)
pCR208 ΔthsB3 ThsB2-His6	Thoeris operon from S. equinus without thsB3 and a ThsB2-His6, IPTG-inducible pE194-based vector for recombinant protein expression	This study	Gibson Assembly:
			oCR663, oCR664
			(pCR208 $\Delta$ \textit{thsB3} template)
pCR208 ΔthsB3 ThsB1(F261A)	Thoeris operon from S. equinus without thsB3 and a ThsB1(F261A), IPTG-inducible pE194-based vector for recombinant protein expression	This study	Gibson Assembly:
			oCR674/oCR675
			(pCR208 $\Delta$ \textit{thsB3} template)
pCR208 ΔthsB3 ThsB1(F261A, E337A)	Thoeris operon from S. equinus without thsB3 and a ThsB1(F261A, E337A), IPTG-inducible pE194-based vector for recombinant protein expression	This study	Gibson Assembly:
			oCR676/oCR677
			(pCR208 $\Delta$ \textit{thsB3} ThsB1 F261A template)
pCR208 ΔthsB3 ThsB2(E47A)	Thoeris operon from S. equinus without thsB3 and a ThsB2(E47A), IPTG-inducible pE194-based vector for recombinant protein expression	This study	Gibson Assembly:
			oCR678/oCR679
			(pCR208 $\Delta$ \textit{thsB3} template)

## Sheet: Oligonucleotide primers
Primer	Sequence (5'-3')
oCR24	ATCAATCAAACGTTAATCCGTCTTTAAGAGATGCAACAGTCAAAAACTACAAGCCATAACTTCGTATAGCATACATTATACGAAGTTATAGTGACATTAG
oCR25	AGCCTTGTACGTACTCTATTGCTGTTTGTTTAGCGTGTACTTGTTTTTCATTTTGTATAACTTCGTATAATGTATGCTATACGAAGTTATTATATTTATG
oCR26	ATACAAATATAGGCGGGGAGTTTGTACCGTCTAATACATCAAAAACAGAAATGGCAGTAACATAACTTCGTATAGCATACATTATACGAAGTTATAGTGACATTAG
oCR27	CGTTCAATCGCACTCTTAAACTCAAGAATTTTACCTCTTCGTATACTACAAAGATAATTAATAACTTCGTATAATGTATGCTATACGAAGTTATTATATTTATG
oCR59	ATCTGCTTCTATTGCTAGAGGAGAACCTCAAGAGGCTTACAGTAAGAAATATGACCATTTATAACTTCGTATAGCATACATTATACGAAGTTATAGTGACATTAG
oCR60	TGACGCTCTTCAAAAGTTGGTGTGATTGTGTAAGTAACCTCTTTTTCCACTTCATCGTTTATAACTTCGTATAATGTATGCTATACGAAGTTATTATATTTATG
oCR63	TTAAGAACTGGAAGAAGAAACCAGGTAAGCCGTTAGACGTACAACTTGATGAATTAGCTGATAACTTCGTATAGCATACATTATACGAAGTTATAGTGACATTAG
oCR64	TTTATCTCTTCTGATGACACTCCTACTTGATTCGCAATACTCAATCCAAACGCCAACATGTATAACTTCGTATAATGTATGCTATACGAAGTTATTATATTTATG
oCR95	AAATAATCATCCTCCTAAGTACAAGCTTAATTGTTATCCGCTCACAATTCCACACATTAT
oCR96	GAGTGATCGTTAAATTTATACTGCAATCGGATGCGATTATTGAATAAAAGATATGAGAGA
oCR482	GGTGTTGAAACGCGATACTTTTCTAATAATGATAGCGAACTATTGAAGAGTCACATGTTTTATTGGAGTGTTTATGCATCCCTTAACTTACTTATTAAAT
oCR483	GCTAATTGACAAGGTCTCATAAATGACTCAGCAAACGATTGCAATGTATTGATACGGTTATTCTGTTTATTAAAGCATTAAAACCCCATGAATTATTTT
oCR484	GCTAATTGACAAGGTCTCATAAATGACTCAGCAAACGATTGCAATGTATTGATACGGTTATTCTGTTTATTTATTTTCTTCTACAGATATTATAATTCGTTGC
oCR485	ACGACAAAACTTAGAGTTGTTAGCAAATCGTAATCCAGCATATTACAAAATTTATGCGTTATAACTTCGTATAGCATACATTATACGAAGTTATAGTGACATTAG
oCR486	TTTATTAAACGTTTTTCATACTTAGGGAAAACCAATTTGTCTAGTGTAGCAAATTCACCTATAACTTCGTATAATGTATGCTATACGAAGTTATTATATTTATG
oCR487	GTTACTTATTAAAGGTAATTTAAATTTAGATCCCGTAGAAGTTAGAAAACAAAAGGAAGCATAACTTCGTATAGCATACATTATACGAAGTTATAGTGACATTAG
oCR488	CCTTCTGTTTCTCTACCTTCGCTATCAGCATAAACAGTCGGTTCTAAAAACAACACGTTAATAACTTCGTATAATGTATGCTATACGAAGTTATTATATTTATG
oCR489	AATAATTGCTAATGTAGTTATTAGAGGTCGACATCCTAATGAATATGTTAAAGATATGCGATAACTTCGTATAGCATACATTATACGAAGTTATAGTGACATTAG
oCR490	AATGATTTAATTGCTGCGGTCTTTTGTCGTGCTGTGCCTTCGAATTTATTTAAGTGCTTGATAACTTCGTATAATGTATGCTATACGAAGTTATTATATTTATG
oCR491	TAGAGACATAGCAAGAGAGTTAAAAGGTATACGTAAAGAGTTACAAAAGCGAAACGAAACATAACTTCGTATAGCATACATTATACGAAGTTATAGTGACATTAG
oCR492	TTTTCTTTATCGGCTAATACTGCCGACCTTACGCTGTCTAAGTTTGCATCAATAATAACTATAACTTCGTATAATGTATGCTATACGAAGTTATTATATTTATG
oCR493	TAAAGAAGAATTAAGTCGTCGTATGAAGCAGAAAGAAAAAGAGAAACAAGAAGCTGTTGAATAACTTCGTATAGCATACATTATACGAAGTTATAGTGACATTAG
oCR494	TGTTCGCGTTCATATTCAGCGATTTGATCTTTGTTCATTTTTGCTAATCGTTTAGCTTCAATAACTTCGTATAATGTATGCTATACGAAGTTATTATATTTATG
oCR495	AGGTGAAGGTCAAAAAATCGAAACATCTAAAGCTACATGGGTTAATGCTACTATGAGAGCATAACTTCGTATAGCATACATTATACGAAGTTATAGTGACATTAG
oCR496	TGTGAATAAGTGTAATTCAAAAATTCTTTTGTTACAGGTAAGATAACCCCTAATTTAAACATAACTTCGTATAATGTATGCTATACGAAGTTATTATATTTATG
oCR497	AAATAATCATCCTCCTAAGTACAAGCTTAA
oCR498	GACGTGGTTTAACCCGGGTAACTAGTAACT
oCR499	TTAAGCTTGTACTTAGGAGGATGATTATTTATGAACGAAAAACAAAAGAGATTCGC
oCR500	AGTTACTAGTTACCCGGGTTAAACCACGTCTTAAACTTCTCCTGGTACTGAATCTGT
oCR501	TTAAGCTTGTACTTAGGAGGATGATTATTTATGTTAAAAGTAAACGAATTTGAAACAGAT
oCR502	TTAAGCTTGTACTTAGGAGGATGATTATTTTTGCCTAACAAAAACACTCAAGAATATTG
oCR503	TTAAGCTTGTACTTAGGAGGATGATTATTTATGGAACAAACACAAAAATTAAAATTAAAT
oCR504	TTAAGCTTGTACTTAGGAGGATGATTATTTATGACGAAAGTTAAATTAAACTTTAACAAA
oCR505	AGTTACTAGTTACCCGGGTTAAACCACGTCCTATAATCCTAGAGATTTTATTGTGTCAAC
oCR515	TTAAGCTTGTACTTAGGAGGATGATTATTTATGGAACAAACACAAAAATTAAAATTAAAT
oCR516	AGTTACTAGTTACCCGGGTTAAACCACGTCTTAAACTTCTCCTGGTACTGAATC
oCR517	TTAAGCTTGTACTTAGGAGGATGATTATTTATGGAACAAACACAAAAATTAAAATTAAAT
oCR518	AGTTACTAGTTACCCGGGTTAAACCACGTCTTAAACTTCTCCTGGAACTGAAG
oCR519	TTAAGCTTGTACTTAGGAGGATGATTATTTATGGAACAAACACAAAAATTAAAATTAAAT
oCR520	AGTTACTAGTTACCCGGGTTAAACCACGTCTTAAACTTCTCCTGGAACTGAATCTG
oCR521	TTAAGCTTGTACTTAGGAGGATGATTATTTATGGCAACTCCAACATACAC
oCR522	AGTTACTAGTTACCCGGGTTAAACCACGTCCTATTCAGTTGGTTTAAGCGTTGC
oCR523	TTAAGCTTGTACTTAGGAGGATGATTATTTATGCGAAATTTTAAAAATGACAATGAATT
oCR524	AGTTACTAGTTACCCGGGTTAAACCACGTCTTAGCTGGGTAATGGACCTGTA
oCR589	ATTTTAAAAATATCCCACTTTATCCAATTTTCGT
oCR590	ATATATTTATGTTACAGTAATATTGACTTTTAAAAAAGG
oCR591	ACGAAAATTGGATAAAGTGGGATATTTTTAAAATCTGAAATAACCTTCACGCC
oCR592	ATTTAATTTTAATTTTTGTGTTTGTTCCATTTAAATGCCTCCGTTAATTTTTAATAATTC
oCR593	ATGGAACAAACACAAAAATTAAAATTAAAT
oCR594	TTAAACTTCTCCTGGTACTGAATCTGTTTT
oCR595	AAAACAGATTCAGTACCAGGAGAAGTTTAATAAACAATTAGGAGTGGTAACATGC
oCR596	CCTTTTTTAAAAGTCAATATTACTGTAACATAAATATATGTTGTAGCGTTTAACTGCAAC
oCR597	AAACACTTTTTGGGCTGATAAACCAGGTGCTTACG
oCR598	AAAACGTAAGCACCTGGTTTATCAGCCCAAAAAGT
oCR674	AAAATATGATTTGGCTATATCTCACTCTTACTTGGATCGTGAGATAGTTTTAAAGATAG
oCR675	AAGAGTGAGATATAGCCAAATCATATTTTTTTATCTTCTGTATAGACTTATCTGTCGTT
oCR676	ATGGGTAGATTTTGCTTTGGAATACTACCAGTCTGAGGTACAAAACGAAATTTATATGA
oCR677	GGTAGTATTCCAAAGCAAAATCTACCCATGAAGAAATACGTGAGTTTGATGATGATAAA
oCR678	ATATGAGATCTGCGCTAGTTTGAAACGAGGCAACGCAGTCATTGGAGTTGACATACATC
oCR679	CTCGTTTCAAACTAGCGCAGATCTCATATTGGACGTATGGACGATTCAAAGTATCAGCG
oCF.41	CGATCACTCCCCCATGAATTATTTTGTTTTTTTTATTTCAATTAC
oCF.42	GGAGGATGATTATTTTTGAAGTACCCTATACGACAAGTAGC
oCF.43	GTATAGGGTACTTCAAAAATAATCATCCTCCTAAGTACAAGCTTAATTG
oCF.70	TCTCACCATCACCATCACCATGGTTCTTCTATGACTATAGATAAGAAAAAATTCATTGAAAAATATGTAAAAGCTTTAGAAAGTAATACA
oCF.72	TCTCACCATCACCATCACCATGGTTCTTCTTTGAAGTACCCTATACGACAAGTAGC
oCF.78	GATCATGATGGTGATTATAAGGATCATGATATCGACTACAAAGACGATGACGACAAGTTGAAGTACCCTATACGACAAGTAGC
oCF.84	CAATTATCTACAGCTAAAAACGAAGATGGCACACCTGT
oCF.85	CTTCGTTTTTAGCTGTAGATAATTGTGCAGTTTCATCGATTTTGTATTCAATTAATTGAG
oCF.86	CATGGTGATGGTGATGGTGAGAAGAACCCATAAATAATCATCCTCCTAAGTACAAGCTTAATTG
oCF.87	GTCTTTGTAGTCGATATCATGATCCTTATAATCACCATCATGATCCTTATAATCCATAAATAATCATCCTCCTAAGTACAAGCTTAATTG
oCF.90	GATAATGTCCAGAAGGTCGATAGAAAGCGTGAGAAACAG
oCF.91	CTTTCTATCGACCTTCTGGACATTATCCTGTACAACATC
oCF.97	CTTGAATGTTCATAAATAATCATCCTCCTAAGTACAAGCTTAATTG
oCF.98	ACTTAGGAGGATGATTATTTATGAACATTCAAGAAGCAACTAAGATAGC
oCF.99	TAAACCACGTCCTATAATTGCTTCAATAATTCCTGGTCTCTAG
oCF.100	ATTATTGAAGCAATTATAGGACGTGGTTTAACCCGGGTAA
oCF.101	TCTCACCATCACCATCACCATGGTTCTTCTATGAACATTCAAGAAGCAACTAAGATAGC
oCF.102	AAGTCTATGATATTGCTATTTCTCATAGTACAAAAGATAAGAAGACAGTTG
oCF.103	TTTTGTACTATGAGAAATAGCAATATCATAGACTTTTTGAGATTGAATATTCTTATT
oCF.104	GGGTTAGTTTTCAAATAGAATACTTTGAAAATCTAAAAAAACCTATATATATAGTAGAGTCTCTTGAAGAATT
oCF.105	GATTTTCAAAGTATTCTATTTGAAAACTAACCCAATCAGATTGAACTGAA
oCF.106	GCGTAAAACAGCAATTTCATATAAATACTCTGAAGCAAAAGATTTAAGA
oCF.107	AGAGTATTTATATGAAATTGCTGTTTTACGCGCCAACTCTAAG
oCF.108	TGGATTGATTGGCAAATAGAATACTCAGTTAAACAAATGAAAAGAGG
oCF.109	CTGAGTATTCTATTTGCCAATCAATCCAATTACTTTCTTTCATATTAGG
oCF.110	TCTCACCATCACCATCACCATGGTTCTTCTTAAGAGTGATCGTTAAATTTATACTGCAATCG
oCF.111	CATGGTGATGGTGATGGTGAGAAGAACCTTTTCTTCTACAGATATTATAATTCGTTGCTTTTT
oCF.112	GGACTTAGAGTTGGCGCGTAAAACATTTATTTCATATAAATAC
oCF.113	TACGCGCCAACTCTAAGTCCCTCCATTTTTAATATATCTAATCTG
oCF.114	GTCTTTGTAGTCGATATCATGATCCTTATAATCACCATCATGATCCTTATAATCTTTTCTTCTACAGATATTATAATTCGTTGCTTTTT
oCF.115	GATCATGATGGTGATTATAAGGATCATGATATCGACTACAAAGACGATGACGACAAGTAAGAGTGATCGTTAAATTTATACTGCAATCG
oCF.116	TCTCACCATCACCATCACCATGGTTCTTCTTAAGAGTGATCGTTAAATTTATACTGCAATCG
oCF.117	CATGGTGATGGTGATGGTGAGAAGAACCTTTTCTTCTACAGATATTATAATTCGTTGCTTTTT
oCF.126	CAGGTGCTTACAAAGTAGGTGAAGGTCAAAAAATCGAAAC
OCF.127	CTTCACCTACTTTGTAAGCACCTGGTTTATCAGCC
oCF.136	TGTGAGCGGATAACAATTATATATTAAAAATGGAGGGACTTAGAGTTGG
oCF.137	CCATTTTTAATATATAATTGTTATCCGCTCACAATTCCAC
oCF.160	GTCTTTGTAGTCGATATCATGATCCTTATAATCACCATCATGATCCTTATAATCCATGCTTTTATTAAAATAAACTTCTTCGTGATCATG
